# Supplementary material for: Impact of Parabacteroides distasonis colonization on host microbiome, metabolome, immunity, and diabetes onset
Source: J Mol Endocrinol. 2025 Aug 28;75(2):e250025. doi: 10.1530/JME-25-0025 (PMC12400532; doi:10.1530/JME-25-0025)
Supplement: Supplementary file 6 [file supplementary_table_5.xlsx]

## Sheet: Metab_MRM_List
Metabolite	Polarity	Q1	Q3	RT (min)
1,2-dihydroxy-3-methylcyclohexa-3,5-dienecaboxylcarnitine	Positive	314.1	85	12.2
1-Methyladenosine	Positive	281.8	150	3.6
1-Methylhistamine	Positive	126	81	11
1-Methyl-Histidine	Positive	170.1	124	9.5
1-Methylnicotinamide	Positive	137.001	94	3
2-aminoadipic acid	Positive	162.1	98	15
2-Aminobutyrate	Positive	103.951	58	9.1
2-aminoethylphosphonate	Positive	126	109	11
2-Aminooctanoic acid	Positive	160	55.3	6.5
2-Furoylglycine	Positive	170	124	8.9
2-Methylbutyroylcarnitine	Positive	246.2	85	2.3
2-Methylglutaric acid	Positive	147	101	12.3
2-octandioic-carnitine	Positive	318.1	85	11.5
2-octendioic-carnitine	Positive	316.101	85	12.1
2-pyrrolidinone	Positive	86.1	44	7
3-Aminobutyrate	Positive	103.954	86	11
3-dehydroxycarnitine	Positive	146.1	60	6.4
3-hydroxy-3-Methylglutarylcarnitine	Positive	306.1	85	13.7
3-hydroxyisavalerylcarnitine	Positive	262	85	4
3-hydroxysuberoylcarnitine	Positive	334.2	85	13.4
3-ketosuberoylcarnitine	Positive	332.1	85	11
3-Methylglutarylcarnitine	Positive	290.1	85	13
3-Methyl-Histidine	Positive	170.101	124	13.5
4-oxoproline	Positive	130	113	13.5
5-amino-3-oxohexanoic acid	Positive	146.1	86	8
5-aminovaleric acid	Positive	118.1	101	2.1
5-Hydroxyindole-3-acetic acid	Positive	192	146	16
5-hydroxylysine	Positive	163	128	15
5-Hydroxymethyl-2-furoylcarnitine	Positive	286.1	85	2.5
5-hydroxytriptophan	Positive	221	162	12.8
5-methoxytryptophan	Positive	235	176	19
5-methyl-THF	Positive	460.1	313.1	16.8
5-oxoproline	Positive	130	84	9
6-ketodecanoylcarnitine	Positive	330.1	85	2
7,8-dihydrofolate	Positive	444.2	178	17.1
7-methyl guanine	Positive	166	149	3.45
7-methylguanosine	Positive	298.002	166	7.6
acadesine	Positive	259	110	5.1
Acetylcarnitine	Positive	204	85	3.6
Acetylcholine	Positive	146.101	87	6.7
adenine	Positive	136	119	3.6
adenosine	Positive	268.15	136.1	3.6
alanine	Positive	90.1	44.2	10
alpha-Methyl-Histidine	Positive	170.099	124	12
AMP	Positive	348.15	136	18
arginine	Positive	175.02	60	14.6
asparagine	Positive	133.1	74	13
aspartate	Positive	134	74	14.5
assN,N-dimethyl-L-arginine	Positive	203	70	7.5
BAIBA	Positive	103.949	56.8	9.5
Benzoylcarnitine	Positive	266	85	2.6
betaine	Positive	118.02	58	3.3
betaine aldehyde	Positive	102	58	1.5
biotin	Positive	245.1	227	8.5
Butyrylcarnitine	Positive	232	85	2.6
carnitine	Positive	162.1	103	6.5
Carnosine	Positive	227	110	13
cGMP 152	Positive	345.9	152.1	15.8
choline	Positive	104	60	2.3
Citrulline	Positive	176	159	12.7
CMP	Positive	324	112	17.1
coumaric acid	Positive	165	147	10.9
creatine	Positive	133.1	90	9.2
Creatinine	Positive	114	44.2	2.8
Cyclohexanoylcarnitine	Positive	272	85	2.1
cystathionine	Positive	223	134	15.6
cysteine	Positive	122.1	59.1	16.5
cysteineglutathione	Positive	427.1	76	16.6
Cystine	Positive	241.002	74	16
cytidine	Positive	244.1	112	4.5
cytosine	Positive	112.1	95	11.9
d8-Phenylalanine_pos	Positive	174	128	7
dAMP	Positive	332.1	136	16
dCMP	Positive	308	112	15.4
Decanoylcarnitine	Positive	316.1	85	2.2
Decenoylcarnitine	Positive	314.101	85	1.8
Dehydrocarnitine	Positive	160	60	6.5
deoxyadenosine	Positive	252	136	2.2
deoxyguanosine	Positive	268.1	152	7.5
D-glucosamine-6-phosphate	Positive	260	126	15.4
Dihydroxyphenylalanine	Positive	198	152	10
Diiodothyronine	Positive	525.5	352.8	8.5
dimethylglycine	Positive	104.02	58	5
Dithioacetylcarnitine	Positive	294.1	85	12.5
Dodecanoylcarnitine	Positive	344.1	85	2
Dodecenoylcarnitine	Positive	342.1	85	1.7
ethanolamine	Positive	62.1	44.2	6
FAD	Positive	786	348	15.6
Flavone	Positive	223	121	1.1
folate	Positive	442	295	20
Furanedicarboxylcarnitine	Positive	300.1	85	12.4
GABA	Positive	103.977	69.2	11.5
Galactosylhydroxylysine	Positive	325	163	15.3
gamma-GluCys	Positive	251.1	122	12
gamma-Glu-Gln	Positive	276.1	147	15.1
GAR 108	Positive	287.01	108	16.1
glucosamine	Positive	180	162	8.9
Glucosylgalactosylhydroxylysine	Positive	487.1	163	15.6
Glutaconylcarnitine	Positive	302.1	85	12.4
glutamate	Positive	148.1	84.1	14.5
glutamine	Positive	147.1	84.1	12.5
Glutarylcarnitine	Positive	276	85	13.1
glutathione	Positive	308.1	162	14.6
glutathione disulfide_pos	Positive	613	231	16
Glycerophosphocholine	Positive	258.1	104	9
glycine	Positive	76.1	30.5	9.5
GMP	Positive	364	152	17
Guanidinebutyric acid	Positive	146.1	87	10.7
guanine	Positive	152.2	110	12
guanosine	Positive	284.1	135	9.7
Heptanoylcarnitine	Positive	274	85	2
hexanoylcarnitine	Positive	260.2	85	2.2
histidine	Positive	156.1	110.1	11.8
histidinol	Positive	142.1	95	9
Homocitrulline	Positive	190	84.1	12
homocysteine	Positive	136.12	90.1	15.5
homoserine	Positive	120.15	44.2	10
Hydroxybutyrylcarnitine	Positive	248.1	85	4.6
hydroxyproline	Positive	132.004	68.2	12
Hypusine	Positive	234.2	84	14.8
Imidazole	Positive	69	42.24	1
Imidazoleacetic acid	Positive	127.002	81	8.9
Imidazolepropionic acid	Positive	141.1	95	11
IMP	Positive	349	137	18
Indol-3-ylacetylaspartic acid	Positive	291.1	74	14.3
indole	Positive	118	91	2.5
isoleucine	Positive	132.1	86	6.5
Kynurenine	Positive	209	146	7.7
L-arginino-succinate	Positive	291	70	15.8
leucine	Positive	132.101	86	7.5
LPC 16:0	Positive	496.3	184.2	1.7
lysine	Positive	147	67	14.6
Malonylcarnitine	Positive	248.101	85	12.7
Mandeloylcarnitine	Positive	296.1	85	4
methionine	Positive	150.1	133	8.5
Methionine sulfoxide	Positive	166	74	7.5
Methyl succinic acid	Positive	133	115	14.6
Methylguanine	Positive	166.1	149	3.9
Methylimidazoleacetic acid	Positive	141.101	95	9
Methylmalonylcarnitine	Positive	262.001	85	12.5
Myristoylcarnitine	Positive	371.3	85	1.8
N,N-dimethyl-L-arginine	Positive	203.001	70	11.5
N1-Acetyl spermidine	Positive	188	171	9
N6-Acetyl-L-lysine	Positive	189.001	84.2	10
N-acetylalanine	Positive	132.06	44	9.5
N-acetylarginine	Positive	217.1	70	15.3
N-acetylcarnosine	Positive	269	110	10
N-acetyl-glucosamine	Positive	222	138	6.5
N-acetyl-glutamate	Positive	190.1	84.1	14.6
N-acetyl-glutamine	Positive	189.1	130	11.5
N-acetyl-L-ornithine	Positive	175	115.1	10.6
N-Acetyl-neuraminic acid	Positive	310.1	274	13.3
N-Acetylputrescine	Positive	131.001	114	4.3
N-acetyl-Serine	Positive	147.9	130	12.3
NAD+	Positive	664.1	428	14.8
NADH	Positive	666.1	514	15.5
NADP+	Positive	744.2	136	16.1
NADPH	Positive	746.15	729	20.5
N-alpha-acetylarginine	Positive	217.101	70	11
N-carbamoyl-L-aspartate	Positive	177.05	74	14.6
nicotinamide	Positive	123.1	80	1.9
Nicotinamide ribotide	Positive	335	123	16.1
Nonanoylcarnitine	Positive	302.101	85	1.9
Nonenoylcarnitine	Positive	300.101	85	1.9
N-Phenylacetylglutamine	Positive	265	129	7
Nw-acetylhistamine	Positive	154.1	95	7.9
O-acetyl-L-serine	Positive	148	106	9.3
Octanoylcarnitine	Positive	288.1	85	2
Octenoylcarnitine	Positive	286.2	85	2
octopine	Positive	247.1	142	10.9
Oleoylcarnitine	Positive	426.2	85	1.6
ornithine	Positive	133	70	14.6
palmitoylcarnitine	Positive	400.2	85	1.8
phenylalanine	Positive	166.1	103	7.3
Phosphorylcholine	Positive	184.001	125	14.6
Pimelylcarnitine	Positive	304.1	85	12.2
Pipecolic acid	Positive	130.001	84	6
proline	Positive	116.1	70.1	7
proline betaine	Positive	144	58	3
propionylcarnitine	Positive	218	85	3
Propionylcholine	Positive	160	87	8
purine	Positive	121	94	7.3
putrescine	Positive	89	72	13
Pyridoxamine	Positive	169	134	5
pyridoxine	Positive	170	134	4.1
riboflavin	Positive	377	243	3.5
ribosylimidazoleacetic acid	Positive	259.1	127	13.2
S1P	Positive	380.1	264.3	11.7
S-2-Hydroxyethyl-N-acetylcysteinylcarnitine	Positive	351.1	85	13.5
S-adenosyl-L-homoCysteine	Positive	385.1	136	13.5
S-adenosyl-L-methioninamine	Positive	355	250	11.8
S-adenosyl-L-methionine	Positive	399.1	250	14
Salicylurate	Positive	196	121	11
sarcosine	Positive	90.04	44.1	9.5
serine	Positive	106	60	13
S-methyl-5-thioadenosine	Positive	298	136	2.1
S-methylglutathione	Positive	322.1	176	12.6
spermidine	Positive	146	112	14.5
spermine	Positive	202.1	129.1	13
S-ribosyl-L-homocysteine	Positive	268	88	12
Succinyl acetone	Positive	159	141	4.8
Succinyladenosine	Positive	384.1	252	17
thiamine	Positive	265	122	2.4
thiamine-phosphate	Positive	345.2	122	14.8
Thiomethylglutamylcarnitine	Positive	337.1	85	14
threonine	Positive	120	74	11.6
thymine	Positive	127.1	110	12
tiglylcarnitine	Positive	244.2	85	2.6
TMAO	Positive	76	59	2.9
Trimethyllysine	Positive	189.1	84	11.5
tryptophan	Positive	205	146	8.8
tyrosine	Positive	182.1	77	10.9
UMP	Positive	325	97	17
Urea	Positive	61.1	44.2	2.5
valine	Positive	118.1	55.2	8.5
xanthosine-5-phosphate	Positive	365	97	17
ZMP	Positive	339	110	14
1,2-diacetyl-sn-glycero-3-phosphate	Negative	225	97	14.5
1-Methyl adenine	Negative	148	107	3.5
1-Phosphatydyl-myoinositol	Negative	389.1	79	18
2,3-dihydroxybenzoic acid	Negative	153	109	15.5
2,8-dihydroxyadenine	Negative	166	123	4
2-dehydro-D-gluconate	Negative	193	113	14.8
2-Hydroxy-2-methylbutanedioic acid	Negative	147.001	85.1	17.5
2-hydroxybutyric acid	Negative	102.909	56.9	6.5
2-hydroxyglutarate	Negative	147.1	128.7	12.5
2-Isopropylmalic acid	Negative	175.002	115	16
2-ketohexanoic acid	Negative	129.005	101.3	5.5
2-keto-isovalerate	Negative	115.05	71.05	5
2-oxo-4-methylthiobutanoate	Negative	147	99	6
2-oxobutanoate	Negative	101	57.2	5
3' Sialyl Lewis A Tetrasaccharide	Negative	819.7	290	14.9
3-hydroxybutyric acid	Negative	102.923	59	8.5
3-Indole-Acetic Acid	Negative	174	130	9
3-methyl-2-oxovaleric acid	Negative	129.005	85	5.5
3-methylphenylacetic acid	Negative	149.002	105	5
3-phosphoglycerate	Negative	185	97	15.5
3-S-methylthiopropionate	Negative	119.02	47	9
4-cresyl sulfate	Negative	187	106	2.3
4-hydroxyphenyllactic	Negative	181	135	9
4-Pyridoxic acid	Negative	182.003	138	4
5-phosphoribosyl-1-pyrophosphate	Negative	389	291	23.5
acetoacetate	Negative	101.05	57.2	6
acetylphosphate	Negative	139	79	17.5
aconitate	Negative	173.05	85	17.5
Adenylosuccinate	Negative	462	346	23.5
Adipate	Negative	145	83	12
ADP_neg	Negative	426.1	159	24
AICAR cyclic phosphate	Negative	319.1	79	20
a-ketoglutarate	Negative	145	101	12.5
allantoate	Negative	175	132	13
allantoin	Negative	157.05	114	6
anserine	Negative	239.1	168.1	16
anthranilate	Negative	136	92	3.5
arabinitol	Negative	311	159	5.8
Ascorbic acid	Negative	175.001	87	18.5
ATP_neg	Negative	506.1	159	24
benzoic acid	Negative	121	77	9.2
Carbamoyl phosphate	Negative	140	79	16
CDP_neg	Negative	402	384	18
CDP-choline	Negative	487	428	14.7
CDP-ethanolamine	Negative	445	273	15.7
cholesteryl sulfate	Negative	465.2	97	2
Cholic acid	Negative	407.164	407.3	8
citrate	Negative	191.05	87	17.5
citrylglutamate	Negative	320	111	24
CMPF	Negative	239.1	195.1	14.5
cresol	Negative	107	107	2.5
CTP_neg	Negative	482	384	24.8
Cyclic ADP-ribose	Negative	540	328	14.6
cyclic bis(3->5) dimeric GMP	Negative	689	344	16
cyclic-AMP	Negative	328	134.05	10.5
Cysteine-Glycine	Negative	177	143	17
d8-Phenylalanine_neg	Negative	172	110	7
dATP_neg	Negative	489.762	79	23.7
dCDP_neg	Negative	386	159	17.5
dCTP	Negative	465.805	79	20
deoxycytidine	Negative	226	93	4.8
deoxyinosine	Negative	251	135	8.5
deoxyribose-phosphate	Negative	213	79	19
deoxyuridine	Negative	227	184	5.5
D-erythrose-4-phosphate	Negative	199	97	15.5
dGDP_neg	Negative	426.12	159	24
D-glucarate	Negative	209	85	17
D-gluconate	Negative	195	129	13.5
dGTP	Negative	505.716	158.9	24.7
DHA	Negative	327.184	327.2	2.2
dihydroorotate	Negative	157	113	6
dihydroxy-acetone-phosphate	Negative	169	79	15.3
Dimethylsulfone_neg	Negative	93	93	2.5
D-sedoheptulose-1or7-phosphate	Negative	289	97	14.3
eicosenoic acid	Negative	309	309	2.2
Ethylmalonic Acid	Negative	130.9	87.1	13
FAPy-adenine	Negative	152	124	4
FMN	Negative	455	213	16.2
fructose-1,6-bisphosphate	Negative	339	97	18.5
fructose-6-phosphate	Negative	259.03	169	11.5
fumarate	Negative	115	71	14.5
Gamma-Glutathione-Cysteine	Negative	249	128	15.5
Glu-Ala	Negative	217.1	88	9.5
glucono-D-lactone	Negative	177	129	13.5
glucose-1,6-bisphosphate	Negative	339	241	18.5
glucose-1-phosphate	Negative	259.01	241	14.5
glucose-6-phosphate	Negative	259.02	199	15
Glu-leu	Negative	259.1	130	13.8
Glutaconic Acid	Negative	129	85	6
Glutaric Acid	Negative	130.9	87	15
glutathione disulfide_neg	Negative	611	306	17.4
glutathione_neg	Negative	306	143	15
Glyceraldehdye-3-phosphate	Negative	169.05	97	15
glycerate	Negative	105	75	11
Glycerylphosphorylethanolamine	Negative	214	79	14
glycolate	Negative	75	45.2	11.5
glyoxylate	Negative	73	45	4.5
GTP_neg	Negative	522	424	25.2
Guanidineacetic acid	Negative	116.001	74.3	9
Guanidinepropionic acid	Negative	130	88	9.5
Guanidinosuccinic acid	Negative	174	132	14.5
Hexadecandioic acid	Negative	285.2	223	12.5
Hexanoic acid	Negative	115.08	115.08	7.5
hippuric acid	Negative	177	77	6
homocarnosine	Negative	239.1	110.3	13.5
homocysteic acid	Negative	182	80	14.5
homovanilic acid	Negative	181.001	121	9.5
Hydroxyisocaproic acid	Negative	131.006	85.1	5
Hydroxyisovaleric acid	Negative	117.06	71	5.5
Hydroxyphenylacetic acid	Negative	151.004	107	9.5
hydroxyphenylpyruvate	Negative	179.05	107	20
hypoxanthine	Negative	135	92	6.5
IDP_neg	Negative	427	159	24
Indole-3-carboxylic acid	Negative	160.002	116	6
Indoleacrylic acid	Negative	186	142.03	8.5
indoxyl	Negative	132	132	4
indoxyl sulfate	Negative	212	80	4
inosine	Negative	267	135	8.5
isobutyrylglycine	Negative	144.1	74	6
isocitrate	Negative	191.02	117	17
Kynurenic acid	Negative	188	144	7.7
lactate	Negative	89	43.2	8.5
lactose	Negative	341.1	161.5	12.3
lactose-Phosphate	Negative	421	79	19.5
lipoate	Negative	205	171	5
LPA	Negative	409.7	97	1.5
malate	Negative	133	115	16.5
Maleic acid	Negative	115.03	71.03	16.5
malonic acid	Negative	103	59	16
maltitol	Negative	343.1	179	11.8
Methylmalonic acid	Negative	117.002	73.1	16.5
Methylsuccinic acid	Negative	131	87	14.5
Mevalonate-5-phosphate	Negative	227.1	97	15.3
Mevalonic Acid	Negative	146.96	59.1	7.05
myo-inositol	Negative	179	161	12
myo-inositol-phosphate	Negative	259	79	17.5
N-acetylalanine_neg	Negative	130.001	88	7.5
N-acetylasparagine	Negative	173.1	155	10.6
N-acetylaspartic acid 88	Negative	174	88	15.5
N-acetyl-glucosamine-1-phosphate	Negative	300	79	16.4
n-formylglycine	Negative	102.1	57.9	6
N-formylglycineamide ribonucleotide	Negative	313.1	97	16
nicotinate	Negative	122	78	6
Octanoic acid	Negative	143.1	143.1	2
octulose-monophosphate	Negative	319.001	97	20
O-Phosphorylethanolamine	Negative	139.9	78.9	13.5
orotate	Negative	155	111	9
orotidine-5-phosphate	Negative	367	323	15.5
oxalate	Negative	89	61	19
p-aminobenzoate	Negative	136.05	92	5
pantothenate	Negative	218	146	9
Phenyllactic acid	Negative	165.006	103.1	4.5
phenylpyruvate	Negative	163	91	5
phoshpatidylglycerol	Negative	245	79	12.2
phosphoarginine	Negative	252.9	79	20
phosphoenolpyruvate	Negative	167	79	20.7
Phosphoserine_neg	Negative	184.02	97	15.4
Phosphotyrosine	Negative	260	79	15
p-hydroxybenzoate	Negative	137	93	12
Prephenate	Negative	225	91	14.5
Pyrophosphate	Negative	176.8	158.6	18.5
pyruvate	Negative	87	43	6.5
quinic acid	Negative	191.05	85	9.5
quinolinate	Negative	166	122	9
R-beta Hydroxyisobutyrate	Negative	101.9	58.2	15.5
ribose-phosphate	Negative	229	79	16
Ribulose 1,5-bisphosphate	Negative	308.9	79	20.1
shikimate	Negative	173	93	11.7
shikimate-3-phosphate	Negative	253.1	97	13
sn-glycerol-3-phosphate	Negative	171	79	16.5
S-ribosyl-L-homocysteine_neg	Negative	266	134	12.6
succinate	Negative	117	73	15.9
sucrose	Negative	341	179	12
tartaric acid	Negative	149.01	87	17
taurine_neg	Negative	124	80	11.5
Tetradecanedioic Acid	Negative	257.161	239.1	13
Thiamine pyrophosphate	Negative	423.1	302	16.5
thymidine	Negative	241	125	2
UDP_neg	Negative	403	159	18
UDP-D-glucose	Negative	565	323	16.3
UDP-D-glucuronate	Negative	579	403	17.5
UDP-N-acetyl-glucosamine	Negative	606	385	15.5
uracil	Negative	111.05	42.1	4.5
Uric acid	Negative	167.001	124	14
uridine	Negative	243	200	4.1
UTP_neg	Negative	483	159	25
vanilin-4-sulfate	Negative	245	80	2.5
xanthine	Negative	151	108	11.5
xanthosine	Negative	283	151	13.5
Xanthurenic acid	Negative	204.001	160	16.5
ZMP_neg	Negative	337	79	20
